# Supplementary material for: Effects of Chicken Skin Protein Hydrolysate and Bone Protein–Mineral Mass on the Quality of Emulsified Poultry Sausages
Source: Foods. 2026 Mar 20;15(6):1091. doi: 10.3390/foods15061091 (PMC13025936; doi:10.3390/foods15061091)
Supplement: Supplementary file 1 [file foods-15-01091-s001.zip]

Archive with 1 entries (1 files):
- foods-4193186-supplementary.pdf
